# Supplementary material for: PLA/PCL Polymer Material for Food Packaging with Enhanced Antibacterial Properties
Source: Polymers (Basel). 2025 Apr 22;17(9):1134. doi: 10.3390/polym17091134 (PMC12073487; doi:10.3390/polym17091134)
Supplement: Supplementary file 1 [file polymers-17-01134-s001.zip]

Archive with 1 entries (1 files):
- polymers-3591688-supplementary.pdf
